# Supplementary material for: α-Selective Glycosidation of the Rare Sugar d-Tagatofuranose and the Synthesis of α-d-Tagatofuranosylceramide
Source: Int J Mol Sci. 2025 Aug 30;26(17):8459. doi: 10.3390/ijms26178459 (PMC12429656; doi:10.3390/ijms26178459)
Supplement: Supplementary file 1 [file ijms-26-08459-s001.zip]

Archive with 1 entries (1 files):
- ijms-3822281-supplementary.pdf
